# Supplementary material for: Unraveling the Host Genetic Background Effect on Internal Organ Weight Influenced by Obesity and Diabetes Using Collaborative Cross Mice
Source: Int J Mol Sci. 2023 May 3;24(9):8201. doi: 10.3390/ijms24098201 (PMC10179483; doi:10.3390/ijms24098201)
Supplement: Supplementary file 1 [file ijms-24-08201-s001.zip]

Archive with 1 entries (1 files):
- ijms-2275865-supplementary.pdf
